# Supplementary material for: Increased Lipids in Chlamydomonas reinhardtii by Multiple Regulations of DOF, LACS2, and CIS1
Source: Int J Mol Sci. 2022 Sep 5;23(17):10176. doi: 10.3390/ijms231710176 (PMC9456367; doi:10.3390/ijms231710176)
Supplement: Supplementary file 1 [file ijms-23-10176-s001.zip]

Archive with 1 entries (1 files):
- ijms-1870605-supplementary.pdf
